# Supplementary material for: Mechanism of Lian-Huo-Hua-Zhuo Formula in Alleviating Gastric Mucosal Inflammation in a Mouse Model of Chronic Atrophic Gastritis by Inhibiting the IL-17 Signaling Pathway
Source: Pharmaceuticals (Basel). 2026 Jul 5;19(7):1043. doi: 10.3390/ph19071043 (PMC13415115; doi:10.3390/ph19071043)
Supplement: Supplementary file 1 [file pharmaceuticals-19-01043-s001.zip]

Archive with 5 entries (5 files):
- Supplementary Figure S1.tif
- Supplementary Figure S2.tif
- Supplementary Figure S3.tif
- Supplementary Table S1.pdf
- Supplementary Table S2.pdf
